# Supplementary material for: Improved Pressure Sensing Performance of Self-Powered Electrochemical Pressure Sensor Using a Simple Electrode Coplanar Structure
Source: Sensors (Basel). 2026 Jan 21;26(2):699. doi: 10.3390/s26020699 (PMC12845850; doi:10.3390/s26020699)
Supplement: Supplementary file 1 [file sensors-26-00699-s001.zip]

Archive with 1 entries (1 files):
- sensors-4102440-supplementary.pdf
